# Supplementary material for: Extracellular vesicle‐derived microRNAs as potential biomarkers in oligoarticular juvenile idiopathic arthritis patients: methodological challenges and new perspectives
Source: Clin Transl Med. 2022 Sep 30;12(10):e1067. doi: 10.1002/ctm2.1067 (PMC9523680; doi:10.1002/ctm2.1067)
Supplement: Supplementary file 3 — Supplementary information [file CTM2-12-e1067-s003.xlsx]

## Sheet: Table of contents
	Supplementary Tables
	Extracellular vesicle-derived microRNAs as potential biomarkers in Oligoarticular Juvenile Idiopathic Arthritis patients: methodological challenges and new perspectives
	Supplementary Table S1. Clinical and laboratory characteristics of enrolled OJIA patients and control subjects at the time of sampling
	Supplementary Table S2. Relative expression of EV-miRs upregulated in EDTA vs heparin/de-heparinized SF samples (Training Cohort)
	Supplementary Table S3. Relative expression of EV-miRs upregulated in EDTA vs heparin/de-heparinized SF samples (Validation Cohort)
	Supplementary Table S4. Differentially expressed EV-miRs in SF samples from OJIA patients compared to paired PL samples and PL samples from control children
	Supplementary Table S5. Selected significantly enriched GO biological processes and KEGG pathways in the OJIA EV-miR profile
	Supplementary Table S6. Target genes of EV-miRs significantly up-regulated in SF vs PL samples
	Supplementary Table S7. Target genes of EV-miRs significantly down-regulated in SF vs PL samples
	Supplementary Table S8. Differentially expressed EV-miRs in PL samples from OJIA patients compared to PL from control children
	Supplementary Table S9. AUC values of consensually overexpressed EV-miRs in SF and PL from OJIA patients compared to CTR-PL

## Sheet: Table S1
	Supplementary Table S1. Clinical and laboratory characteristics of enrolled OJIA patients and control subjects at the time of samplinga
		Training cohort (n=5)	Validation cohort (n=8)	Controls (n=8)
	Age at sampling (years)b	5.5 (2.0-9.3)	5.2 (1.5-8.7)	7.2 (1.7-10.5)
	Sex (Male/Female)	1/4	2/6	3/5
	ESR (mm/h)b	20.5 (4-44)	25.4 (4-51)	8
	CRP (mg/dL)b	0.78 (0.46-1.73)	1.27 (0.46-8.75)	<0.46
	ANA (titer)c	1/320 (n=3); None (n=2)	1/320 (n=2); 1/640 (n=1); None (n=5)	-
	Treatment	None	None	-
	aThe table reports the main clinical and biochemical parameters of the patients and control subjects enrolled in the study. Disease activity was defined by the presence of joint swelling or limitation of movement with either pain on movement or tenderness
	bResults are expressed as mean (range in parenthesis)
	cResults are expressed as diluitions (number of patients in partenthesis).
	Abbreviations: ESR, erithrocyte sedimentation rate; CRP, C-reactive protein; ANA, anti-nuclear antibodies.

## Sheet: Table S2
	Supplementary Table S2. Relative expression of EV-miRs upregulated in EDTA vs heparin/de-heparinized SF samples (Training Cohort)
	EV-miRs	Adjusted p valuea	FCb
	miR-20a-5p	0.00392169	25.5588
	miR-30c-5p	0.00392169	20.5711
	miR-142-3p	0.0062797	15.45
	miR-100-5p	0.00392169	13.772
	miR-125b-5p	0.00392169	13.4135
	miR-24-3p	0.00884487	13.2377
	miR-99a-5p	0.00450213	12.2807
	miR-21-5p	0.00978307	11.5078
	miR-16-5p	0.0116334	10.5202
	miR-223-3p	0.0186751	10.3534
	miR-27a-3p	0.00713629	7.84621
	miR-127-3p	0.0062797	6.77175
	let-7b-5p	0.0116334	6.73441
	miR-106b-5p	0.0148927	6.29071
	miR-146b-5p	0.0347586	6.27139
	miR-150-5p	0.0246397	6.20932
	miR-17-5p	0.0118716	5.97602
	miR-218-5p	0.00703491	5.8242
	miR-152-3p	0.00392169	5.78119
	miR-19b-3p	0.0223248	5.56559
	miR-25-3p	0.00823209	5.25075
	miR-574-3p	0.0062797	5.23934
	miR-222-3p	0.0259183	5.0472
	miR-532-5p	0.0168895	4.84384
	miR-19a-3p	0.0168895	4.65868
	miR-106a-5p	0.0373286	4.60287
	miR-191-5p	0.0294974	4.53895
	miR-193b-3p	0.0223248	4.137
	miR-328-3p	0.049192	3.62477
	miR-660-5p	0.0223248	3.12867
	miR-186-5p	0.05	3.01715
	miR-210-3p	0.05	2.2
	miR-197-3p	0.0062797	2.02525
	The expression profile of EV-miRs derived from the SF of 5 new- onset OJIA patients belonging to the training cohort, split into EDTA ± HYase and sodium-heparin tubes ± HYase and then deheparinized, was assessed by TaqMan Array Human MicroRNA A Cards run on the ViiA7 Real Time PCR System. EV-miR profiles were analyzed by PIPE-T, and comparative analysis of expression differences between the two s…
	aP value adjusted for multiple hypothesis testing (Benjamini Hochberg method). P values lower than 0.05 are considered significant.
	bFold change value calculated as 2−ddCt. FC values greater than 2 are reported

## Sheet: Table S3
	Supplementary Table S3. Relative expression of EV-miRs upregulated in EDTA vs heparin/de-heparinized SF samples (Validation Cohort)
	EV-miRs	Adjusted p.valuea	FCb
	miR-16-5p	1.19e-07	509.518
	miR-21-5p	7.38e-06	174.574
	miR-223-3p	5.27e-05	160.256
	miR-20a-5p	2.45e-06	95.4029
	miR-24-3p	5.85e-06	76.5692
	miR-150-5p	3.59e-05	61.2629
	miR-19b-3p	3.59e-05	53.9085
	miR-17-5p	7.82e-05	42.2037
	miR-222-3p	5.65e-05	41.8444
	miR-106a-5p	1.61e-05	41.5692
	miR-186-5p	0.000274461	30.041
	miR-342-3p	7.38e-06	27.7237
	miR-146b-5p	0.000279515	27.4635
	miR-146a-5p	0.000159759	25.72
	miR-191-5p	3.59e-05	22.6834
	miR-155-5p	5.65e-05	20.5366
	miR-28-3p	0.00054183	20.1505
	miR-331-3p	2.63e-07	18.7135
	miR-660-5p	0.00226518	8.91024
	miR-574-3p	7.66e-05	8.82405
	miR-483-5p	0.0234009	8.75472
	miR-210-3p	0.0020517	8.54301
	miR-484	0.00081921	7.2268
	miR-320a-3p	0.031853	2.48448
	The expression profile of EV-miRs derived from the SF of 8 new- onset OJIA patients belonging to the validation cohort, split into EDTA ± HYase and sodium-heparin tubes ± HYase and then deheparinized, was assessed by TaqMan Array Human MicroRNA A Cards run on the ViiA7 Real Time PCR System. EV-miR profiles were analyzed by PIPE-T, and comparative analysis of expression differences between the two…
	aP value adjusted for multiple hypothesis testing (Benjamini Hochberg method). P values lower than 0.05 are considered significant.
	bFold change value calculated as 2−ddCt. FC values greater than 2 are reported

## Sheet: Table S4
	Supplementary Table S4. Differentially expressed EV-miRs in SF samples from OJIA patients compared to paired PL samples and PL samples from control children
	EV-miRs	OJIA-SF vs OJIA-PL		OJIA-SF vs CTR-PL
		Adjusted p valuea	FCb	Adjusted p valuea	FCb
	miR-31-5p	0.000420352	59.0883	-	-
	miR-483-5p	0.00016936	56.0116	2.06108e-05	24.466
	miR-214-3p	0.000932334	55.3879	-	-
	miR-193a-5p	2.72e-05	26.5779	2.06108e-05	21.2865
	miR-218-5p	0.000308116	25.3432	0.000489868	26.1336
	miR-193b-3p	0.000928143	17.376	0.00149722	7.60241
	miR-100-5p	0.000863242	15.2042	5.01337e-05	26.5651
	miR-34a-5p	0.000420352	15.1464	0.000489868	36.3334
	miR-99a-5p	0.000708383	11.4649	2.06108e-05	32.1018
	miR-125b-5p	0.000706626	9.32047	0.00163842	11.9088
	miR-146b-3p	0.00424391	5.42646	-	-
	miR-642a-5p	0.0202599	4.72098	-	-
	miR-548c-5p	0.010351	4.54438	-	-
	miR-212-3p	0.05	3.37076	-	-
	miR-548d-5p	0.021316	3.1384	-	-
	miR-365a-3p	0.0157042	3.05655	-	-
	let-7c-5p	0.0320032	2.98148	0.00149722	7.17348
	miR-500a-5p	0.00301461	2.85112	0.000971551	5.46417
	miR-155-5p	0.049	2.75137	0.0162564	3.33072
	miR-150-5p	0.0151548	2.59778	-	-
	miR-132-3p	0.0471663	2.50733	0.00269802	5.21876
	miR-146b-5p	0.0157042	2.42297	0.000516451	5.46417
	miR-210-3p	0.05	2.19338	0.00442992	6.81439
	miR-21-5p	0.040911	2.0011	0.00289386	6.00935
	miR-362-5p	-	-	0.000413191	5.57846
	miR-574-3p	-	-	0.00124411	5.26737
	miR-29a-3p	-	-	0.00168002	4.85622
	miR-24-3p	-	-	0.00523724	4.59307
	miR-222-3p	-	-	0.00288139	3.63564
	miR-590-5p	-	-	0.00238572	3.49601
	miR-532-3p	-	-	0.00874563	2.87405
	miR-146a-5p	-	-	0.05	2.70234
	miR-186-5p	-	-	0.00613594	2.68833
	miR-10a-5p	0.00401989	0.503531	-	-
	miR-152-3p	0.00563123	0.484612	-	-
	miR-345-5p	0.0298916	0.471401	0.0297518	2.52443
	miR-324-3p	0.0320032	0.452865	-	-
	miR-99b-5p	0.00928575	0.415063	-	-
	miR-181a-5p	0.0471663	0.366536	-	-
	miR-148a-3p	0.014311	0.361271	-	-
	miR-195-5p	0.00539042	0.30854	-	-
	miR-29b-3p	0.02536	0.306433	-	-
	miR-671-3p	0.00954497	0.286757	-	-
	miR-192-5p	0.00083602	0.2849	5.01337e-05	0.246081
	miR-16-5p	0.00131188	0.272113	0.0193775	0.456309
	miR-25-3p	0.00490057	0.261957	0.000748469	0.251361
	miR-361-5p	0.00510236	0.257368	-	-
	miR-15a-5p	0.0369673	0.248601	-	-
	miR-19a-3p	0.00578076	0.241426	-	-
	miR-23a-3p	0.0114281	0.233535	-	-
	miR-200c-3p	0.00797689	0.233242	-	-
	miR-19b-3p	0.00349083	0.221753	-	-
	miR-223-3p	4,438-03	0.220607	-	-
	miR-9-5p	0.0249774	0.214212	-	-
	miR-374a-5p	0.00539042	0.213977	-	-
	miR-127-3p	0.00256659	0.212997	-	-
	miR-425-5p	0.000936138	0.197463	-	-
	let-7g-5p	0.00390167	0.183777	-	-
	miR-142-3p	0.00563123	0.182539	-	-
	miR-101-3p	0.00157043	0.179788	-	-
	miR-130b-3p	0.00165621	0.175058	-	-
	miR-26b-5p	0.00157043	0.172678	-	-
	miR-339-3p	0.0046136	0.172603	-	-
	miR-340-5p	0.0150183	0.16952	-	-
	miR-598-3p	0.0020231	0.169447	-	-
	miR-454-3p	0.00275547	0.167012	-	-
	miR-28-5p	0.00145067	0.164713	-	-
	miR-191-5p	0.0020231	0.159213	-	-
	let-7e-5p	0.000463133	0.155572	-	-
	miR-106b-5p	0.00250831	0.135844	-	-
	miR-652-3p	0.00163884	0.129545	-	-
	miR-20a-5p	0.00106673	0.127265	0.028287	0.411391
	miR-194-5p	0.000420352	0.124746	0.00182153	0.236801
	miR-106a-5p	0.000758245	0.124538	0.0199214	0.377705
	miR-197-3p	0.000100691	0.122049	0.0205513	0.358416
	miR-17-5p	0.000923165	0.116339	0.0112516	0.340201
	miR-20b-5p	0.000758245	0.114787	0.00523724	0.265302
	miR-331-3p	0.000280124	0.105735	0.0385334	0.431358
	miR-324-5p	0.000706626	0.0994784	-	-
	miR-484	0.000214097	0.0988255	0.000748469	0.257735
	miR-26a-5p	0.000280124	0.096968	-	-
	miR-185-5p	0.000460984	0.0962898	0.00247775	0.271346
	miR-148b-3p	0.00106673	0.0938582	-	-
	miR-411-5p	0.000936138	0.0931476	-	-
	miR-22-3p	0.00663647	0.0926281	-	-
	miR-494-3p	0.000486258	0.0902082	-	-
	miR-199a-3p	1.88e-05	0.0843059	-	-
	miR-376c-3p	0.000469824	0.0836946	-	-
	miR-128-3p	0.000280124	0.0833905	-	-
	miR-30c-5p	0.000463133	0.0819935	0.00880457	0.303566
	miR-143-3p	0.00230805	0.080924	-	-
	let-7d-5p	0.000214097	0.078667	0.0267198	0.330268
	miR-539-5p	0.00545195	0.0763167	-	-
	miR-15b-5p	0.00106673	0.0697169	-	-
	miR-30b-5p	0.000300474	0.0665763	0.00196824	0.20021
	miR-423-5p	0.00224982	0.0559312	0.00689669	0.117296
	miR-301a-3p	0.000463133	0.048665	0.05	0.231159
	miR-744-5p	0.000280124	0.0448936	-	-
	let-7a-5p	0.000420352	0.0420617	0.00498777	0.152587
	miR-376a-3p	0.000758245	0.0392487	-	-
	miR-221-3p	0.000373107	0.0345517	0.0263185	0.178898
	miR-328-3p	1.55e-05	0.033785	0.0023288	0.129719
	miR-103a-3p	0.000214097	0.0331874	0.00700369	0.186802
	miR-92a-3p	1.44e-06	0.0326993	1.73581e-05	0.0502131
	miR-18a-5p	0.000936138	0.0306978	0.00699233	0.129685
	miR-27b-3p	0.000463133	0.0300648	0.0263185	0.128661
	miR-145-5p	0.000545444	0.0181169	0.00523724	0.0896555
	miR-382-5p	0.00105188	0.0165983	-	-
	miR-335-5p	0.000300474	0.0159781	0.00613594	0.131014
	miR-139-5p	1.88e-05	0.0132536	1.01283e-05	0.0516203
	miR-130a-3p	2.72e-05	0.0099765	0.000947631	0.0511563
	miR-126-3p	1.55e-05	0.00634199	1.01283e-05	0.030216
	The expression profile of EV-miRs in the SF of 8 OJIA patients belonging to the validation cohort, collected in EDTA tubes and treated with HYase, and paired PL or PL from control children was assessed by TaqMan Array Human MicroRNA A Cards run on the ViiA7 Real Time PCR System. EV-miR profiles were analyzed by PIPE-T, and comparative analysis of expression differences between the sample groups w…
	aP value adjusted for multiple hypothesis testing (Benjamini Hochberg method). P values lower than 0.05 are considered significant.
	bFold change value calculated as 2−ddCt. FC values greater than 2 are reported

## Sheet: Table S5
	Supplementary Table S5. Selected significantly enriched GO biological processes and KEGG pathways in the OJIA EV-miR profile
	General functional categoriesa	Gene set idb	Pathway or process descriptionc	Number of target genesd		BH upe	BH downe	Ontologyf
				up down
	Inflammation
		hsa04668	TNF signaling pathway	17	41	0.0007	0	KEGG
		hsa04664	Fc epsilon RI signaling pathway	13	23	0.0007	0.0084	KEGG
		hsa04625	C-type lectin receptor signaling pathway	16	-	0.001	-	KEGG
		hsa04064	NF-kappa B signaling pathway	14	-	0.005	-	KEGG
		GO:0019221	Cytokine mediated signaling pathway	29	70	0.0061	0.0112	GO BP
		GO:0034097	Response to cytokine	10	-	0.0061	-	GO BP
		GO:0016477	Cell migration	24	-	0.0071	-	GO BP
		hsa04062	Chemokine signaling pathway	20	-	0.0083	-	KEGG
		GO:0030168	Platelet activation	12	-	0.03	-	GO BP
		GO:1990830	Cellular response to leukemia inhibitory factor	-	34	-	0	GO BP
		hsa04620	Toll-like receptor signaling pathway	-	28	-	0.035	KEGG
	Immune response
		hsa04550	Signaling pathways regulating pluripotency of stem cells	26	54	0	0	KEGG
		hsa04660	T cell receptor signaling pathway	15	29	0.0022	0.0225	KEGG
		hsa04666	Fc gamma R-mediated phagocytosis	13	-	0.0052	-	KEGG
		hsa04662	B cell receptor signaling pathway	10	-	0.0263	-	KEGG
		GO:0001782	B cell homeostasis	5	-	0.0323	-	GO BP
		hsa04670	Leukocyte transendothelial migration	12	-	0.0324	-	KEGG
		hsa04650	Natural killer cell mediated cytotoxicity	13	-	0.0427	-	KEGG
	Cartilage and bone homeostasis
		hsa04140	Autophagy	21	50	0	0	KEGG
		hsa04350	TGF-beta signaling pathway	14	29	0.0024	0.0081	KEGG
		GO:0007179	TGFβ receptor signaling pathway	13	32	0.0174	0.0177	GO BP
		GO:0008543	FGF receptor signaling pathway	10	-	0.0323	-	GO BP
		hsa04380	Osteoclast differentiation	15	39	0.0101	0.0026	KEGG
		GO:0045669	Positive regulation of osteoblast differentiation	-	25	-	0.0066	GO BP
		GO:0071560	Cellular response to TGFβ stimulus	-	21	-	0.0256	GO BP
	Response to Hypoxia
		GO:0071456	Cellular response to hypoxia	20	38	0	0.0066	GO BP
		hsa04370	VEGF signaling_pathway	11	18	0.0017	0.0429	KEGG
		GO:0048010	VEGF receptor signaling pathway	10	-	0.0151	-	GO BP
		hsa04066	HIF-1 signaling pathway	12	34	0.0281	0.0036	KEGG
		GO:0001525	Angiogenesis	-	56	-	0.0307	GO BP
		GO:0001666	Response to hypoxia	-	42	-	0.0391	GO BP
	Signaling Pathway
		hsa04010	MAPK signaling pathway	41	91	0	0	KEGG
		hsa04014	Ras signaling pathway	36	65	0	0.0006	KEGG
		hsa04068	FoxO signaling pathway	20	54	0.0004	0	KEGG
		hsa04151	PI3K-Akt signaling pathway	37	98	0.0007	0	KEGG
		hsa04150	mTOR signaling pathway	19	50	0.0029	0	KEGG
		hsa04015	Rap1 signaling pathway	22	55	0.0065	0.0045	KEGG
		hsa04630	JAK-STAT signaling pathway	17	42	0.015	0.0149	KEGG
		hsa04310	Wnt signaling pathway	16	40	0.025	0.0274	KEGG
		hsa04012	ErbB signaling pathway	-	35	-	0	KEGG
		hsa04152	AMPK signaling_pathway	-	42	-	0	KEGG
	Hormone metabolism
		hsa01522	Endocrine_resistance	21	39	0	0	KEGG
		hsa04917	Prolactin signaling pathway	16	29	0	0	KEGG
		hsa04928	Parathyroid hormone synthesis, secretion and action	15	30	0.0027	0.0173	KEGG
		hsa04910	Insulin signaling pathway	17	41	0.0049	0.0029	KEGG
		hsa04926	Relaxin signaling pathway	16	39	0.0053	0.0026	KEGG
		hsa04935	Growth hormone synthesis, secretion and action	15	41	0.0062	0.0006	KEGG
		GO:0071392	Cellular response to estradiol stimulus	7	-	0.0206	_	GO BP
		hsa04919	Thyroid hormone signaling pathway	13	37	0.0246	0.0026	KEGG
		hsa04912	Gonadotropin releasing hormone signaling pathway	10	30	0.0491	0.0042	KEGG
		hsa04931	Insulin resistance	-	34	-	0.0033	KEGG
		GO:0030521	Androgen receptor signaling pathway	-	18	-	0.0066	GO BP
		hsa04915	Estrogen signaling pathway	-	38	-	0.0099	KEGG
		GO:0008286	Insulin receptor signaling pathway	-	24	-	0.05	GO BP
		hsa04070	Phosphatidylinositol signaling system	-	26	-	0.05	KEGG
	Cell Damage and Cell Death
		hsa04115	p53 signaling pathway	17	34	0	0	KEGG
		hsa04210	Apoptosis	26	41	0	0.0024	KEGG
		hsa04218	Cellular senescence	28	67	0	0	KEGG
		GO:0006974	Cellular response to DNA damage stimulus	30	66	0	0	GO BP
		GO:0001836	Release of cytochrome c from mitochondria	7	-	0.0061	-	GO BP
		GO:0034614	Cellular response to reactive oxyge species	8	-	0.0082	-	GO BP
		GO:0034976	Response to endoplasmic reticulum stress	10	-	0.0276	-	GO BP
		GO:0042981	Regulation of apoptotic process	19	-	0.0389	-	GO BP
		GO:0000077	DNA damage checkpoint	-	13	-	0.0457	GO BP
	GO and KEGG pathway analyses were carried out with MirWalk on experimentally validated target genes of EV-miRs differentially expressed in paired SF vs PL from 8 OJIA patients belonging to the validation cohort. A selecion of the most significantly enriched pathways is shown. Terms of each functional category are listed by increasing adjusted P values, relative to significantly up-regulated EV-mi…
	a Terms indicate general functional categories.
	b Official identifier of a GO biological process or KEGG pathway.
	c Official name of a GO biological process or KEGG pathway.
	d Number of genes targeted by significantly up-/down-regulated EV-miRs in the a specific GO biological process or KEGG pathway.
	e P value adjusted for multiple hypothesis testing using Benjamini Hochberg method. Analysis relative to significantly modulated up and down EV-miRs is reported. Adjusted p value ≤ 0.05 was considered accettable.
	f Name of the ontology defining a biological process or pathway. GO BP stands for gene ontology biological process. KEGG stands for Kyoto Encyclopedia of Genes and Genomes.

## Sheet: Table S6
	Supplementary Table S6. Target genes of EV-miRs significantly up-regulated in SF vs PL samples
	Pathwaya	Gene Targetsb	EV-miRsc
			hsa-let-7c-5p	hsa-miR-125b-5p	hsa-miR-155-5p	hsa-miR-193-5p	miR-21-5p	hsa-miR-218-5p	hsa-miR-34a-5p
	Leukocyte Transendothelial Migration
		ACTB	X					X
		ACTN4	X			X
		AKT1		X	X	X			X
		APC		X	X			X
		CBL	X		X			X
		CD99						X
		CDH5		X
		CTNNA1			X			X
		CTNNB1			X				X
		CYBB							X
		DNMT1	X		X	X		X
		EPHA4	X
		EZH2	X			X
		GNAI2						X
		HMGB1				X		X	X
		ICAM1			X
		ITGB1						X
		ITK			X
		MMP2		X				X
		MTOR	X					X
		PARP1		X		X
		PIK3CA			X
		PIK3CB		X
		PIK3CD		X
		PIK3CG							X
		PLCG1							X
		PLCG2	X
		PTK2	X
		RAC1			X
		RAC2				X
		RAP1B			X
		RASSF5				X
		RHOA			X			X
		RHOB	X					X
		TP53		X					X
		VAV2			X	X		X
		VAV3				X			X
		VCAM1			X
	Chemokine signaling pathway
		AKT1		X	X	X	X		X
		AKT2
		BACH1	X	X	X
		BCL2		X			X		X
		BCL2L1	X					X	X
		CCL1					X
		CCL2			X
		CCL20					X
		CCL22							X
		CCR1					X
		CCR7					X
		CCR9			X
		CRK	X
		CXCL10					X
		CXCL8	X		X
		CXCL9							X
		EGFR		X	X		X	X
		EZH2	X			X
		FOXO3	X		X		X	X
		GNAI2						X
		GRB2							X
		GSK3B			X
		HMGA1	X	X				X
		HMGB1				X	X	X	X
		IGF1R	X	X			X	X	X
		IKBKB						X
		IL6	X		X
		JAK2		X
		LYN	X
		MAPK14		X	X
		MAPK3							X
		MTOR	X					X
		NFKB1			X		X		X
		PARP1		X		X	X
		PIK3CD		X
		PIK3CG							X
		RAC1			X
		RAC2				X
		RAF1		X
		SMAD2			X
		SRC							X
		STAT1			X				X
		STAT2	X
		STAT3	X	X	X		X
		VAV2			X	X		X
	Toll-like receptor signaling pathway
		BACH1	X
		BCL2L1	X						X
		CBL	X		X
		CD40							X
		CEBPB	X		X		X		X
		CXCL8	X
		EGFR			X		X
		FOS			X				X
		IGF1R	X				X		X
		IKBKB
		IKBKE			X
		IL6	X		X
		IRAK1					X
		JAG1					X
		JUN			X
		MAP2K3					X
		MAPK14			X
		MEF2C	X				X
		MTOR	X
		MYC	X		X		X		X
		MYD88			X		X
		NFKB1			X		X		X
		RAC1			X
		RHOA			X
		RHOB	X				X
		SIRT1	X		X				X
		TAB2			X
		TICAM2			X		X
		TLR3					X
		TLR4					X
		TNF							X
		TP53							X
		TRAF3							X
	T cell receptor signaling pathway
		AKT1			X	X			X
		AKT2					X
		BCL10					X		X
		BCL2L1	X					X	X
		CARD11			X			X
		CBL	X		X			X
		CCND1	X		X	X			X
		CD40LG							X
		CDC25A				X	X		X
		CTLA4			X
		DLG1					X	X
		DNMT1	X		X	X		X
		EZH2	X			X
		FOS			X				X
		GRB2							X
		IKBKB						X
		ITK			X
		JUN			X
		KRAS			X	X
		MALT1					X
		MAP2K1							X
		MAP2K7	X					X
		MAPK3							X
		MTOR	X					X
		NFAT5			X		X
		NFATC3						X
		NFKB1			X		X		X
		NRAS	X					X
		PAK2			X	X		X
		PDK1			X
		RASGRP1					X
		RHOB	X				X	X
		VAV2			X	X		X
		VAV3				X			X
		ZAP70							X
	TGF-beta signaling pathway
		BACH1	X	X	X
		BCL2		X					X
		BMP7							X
		BMPR1B		X
		CCND1	X		X				X
		CEBPB	X		X				X
		CREBBP		X				X
		E2F5	X						X
		FOXO3	X		X			X
		GDF5							X
		HMGA1	X	X				X
		HMGB1						X	X
		ID1	X
		IGF1R	X	X				X	X
		INHBA						X
		INHBB							X
		LEFTY1	X
		MYC	X		X				X
		NRAS	X					X
		PARP1		X
		RHOA			X			X
		RHOB						X
		SIRT1	X		X				X
		SMAD1			X
		SMAD2			X
		SMAD3			X
		SMAD4		X	X				X
		SMAD5			X
		SMAD6	X
		SP1			X			X
		TGFBR1	X
		TGFBR2							X
		THBS1	X		X
		TNF		X					X
	Osteoclast differentiation
		AKT1		X	X	X			X
		APC		X	X			X
		BACH1	X	X	X
		BCL2L1	X					X	X
		CBL	X		X			X
		CDKN1A	X
		CEBPB	X
		COX1	X			X
		CSF1R			X				X
		EGFR		X	X			X
		EPHA4	X
		EZH2	X			X
		FOS			X				X
		FOSL1							X
		FOXO3	X					X
		GAB2		X				X
		GRB2							X
		HMGB1				X		X	X
		IGF1R	X	X				X	X
		IL6	X		X
		JUN			X
		MAP2K1							X
		MAP2K7	X					X
		MAPK14		X	X
		MAPK8				X
		MTOR	X					X
		NFKB1			X				X
		NFKB2				X
		PARP1		X		X
		PIK3CB		X
		PIK3CD		X
		PLCG2	X
		QKI	X
		RAC1			X
		RHOA			X			X
		SIRT1	X		X				X
		SOCS1	X		X
		SOCS3			X
		SQSTM1						X
		STAT1			X				X
		TGFBR1	X
		TGFBR2							X
		TNF		X					X
		TRAF2							X
		TREM2							X
	Cellular response to hypoxia
		AKT1			X	X			X
		APC			X		X	X
		BCL2L1	X					X	X
		BMI1					X	X
		BNIP3							X
		CCL2			X
		CCND1	X		X	X			X
		CDC25A	X			X	X		X
		COX1	X			X
		DNMT1	X		X	X		X
		EGFR			X		X	X
		EGLN1					X
		EP300				X
		ETS1			X	X
		FOXO3	X		X		X	X
		HIF1A			X		X
		HIF1AN				X
		HMGB1				X	X	X	X
		ICAM1			X		X
		IGF1R	X				X	X	X
		IL6	X		X
		LDHA	X						X
		MMP2					X	X
		MTOR	X					X
		MYC	X		X		X		X
		NDRG1							X
		PDGFB	X
		PLAGL2	X
		RHOB	X				X	X
		SMAD3			X	X
		SMAD4			X				X
		STAT1			X				X
		TGFB1					X
		THBS1	X		X
		TNF							X
		TP53							X
		VCAM1			X
		VEGFA					X		X
		VHL			X		X
	VEGF signaling pathway
		AGO1	X			X			X
		AKT1			X	X			X
		AKT2					X
		BCL2L1	X						X
		EZH2	X			X
		FOXO3	X		X		X
		KRAS			X	X
		MAP2K1							X
		MAP3K9							X
		MAPK13			X
		MAPK14			X
		MAPK3							X
		MAPKAPK2				X
		MTOR	X
		MYC	X		X		X		X
		NFAT5			X		X
		NFATC3
		NOS3			X
		NRAS	X
		PARP1				X	X
		PIK3CA			X
		PIK3R1			X		X
		PLCG1							X
		PLCG2	X
		PRKCA				X
		PTK2	X				X
		RAC1			X
		RAC2				X
		RHOB	X				X
		SIRT1			X				X
		SMAD2			X
		SRC							X
		VEGFA					X		X
	mTOR signaling pathway
		AKT1		X	X	X			X
		AKT2					X
		BCL2L1	X					X	X
		BMI1					X	X
		CCND1	X		X	X			X
		CDC25A	X			X	X		X
		CDKN1A	X
		CSNK2A1	X	X
		DNMT1	X		X	X		X
		EGFR		X	X		X	X
		EIF4B				X
		EIF4E		X
		EIF4EBP1		X
		EZH2	X			X
		HIF1A			X		X
		IGF1R	X	X			X	X	X
		IL6	X		X
		MAPK3							X
		MTOR	X					X
		NRAS	X					X
		PIK3CA			X
		PIK3CB		X
		PIK3CD		X
		PIK3CG							X
		PIK3R1			X		X
		RB1					X
		RHEB			X
		RPS6KA1		X		X
		RPS6KB1						X
		SIRT1	X		X				X
		STAT1			X				X
		TP53		X					X
		VEGFA					X		X
	JAK-STAT signaling pathway
		CBL	X		X			X
		CCND1	X		X				X
		CCND2			X
		CCND3						X	X
		CREBBP		X				X
		CSNK2A1		X
		DNMT1	X		X			X
		EGFR		X	X		X	X
		EPHA4	X				X
		EPOR		X
		GRB2							X
		IFNAR2						X
		IFNGR1			X
		IFNLR1	X						X
		IGF1R	X	X			X	X	X
		IL13RA1			X
		IL6	X		X
		IL6R	X	X					X
		JAK2		X
		MPL	X
		MYC	X		X		X		X
		PIAS3		X			X
		PRLR						X
		PTPN11						X
		RHOA			X			X
		SOCS1	X		X		X
		SOCS3			X
		SOCS4					X		X
		SOCS5					X
		SOCS7	X
		SPRY4					X
		STAM2						X	X
		STAT1			X				X
		STAT2	X
		STAT3	X	X	X		X
	Wnt signaling pathway
		ACTN4	X			X
		APC		X	X		X	X
		AXIN1						X
		AXIN2							X
		BACH1	X	X	X
		BCL2L1						X
		CBL	X		X			X
		CCND1	X		X	X			X
		CCND2			X
		CDC25A				X
		CHD8			X			X
		CREBBP		X				X
		CSNK1A1			X		X
		CTNNB1			X				X
		DAAM1					X
		DKK2						X
		DNMT1	X		X	X		X
		DVL3	X
		EP300				X
		EZH2	X			X
		FOSL1							X
		FOXO3	X		X		X	X
		FRAT2		X
		FZD4		X
		FZD6		X			X
		FZD8	X
		FZD9	X
		HMGA1	X	X				X
		IGF1R	X	X			X	X	X
		JARID2	X		X			X	X
		LEF1				X		X	X
		LRP6					X
		NFAT5			X		X
		NFATC3						X
		PARP1		X		X	X
		PRICKLE2					X
		RAC1			X
		RAC2				X
		RB1					X
		RHOA			X			X
		SFRP2						X
		SFRP5		X
		SIRT1	X		X				X
		SMAD4		X	X				X
		TBL1XR1					X
		TCF7							X
		TCF7L2				X
		TRRAP	X			X
		VANGL1			X
		WNT1							X
		WNT5A			X		X	X
	Insulin signaling pathway
		ACACA				X		X
		AKT1		X	X	X			X
		AKT2					X
		BCL2		X			X		X
		BCL2L1	X					X	X
		CBL	X		X			X
		CCND1	X		X	X			X
		CDKN1A	X
		COX1	X			X
		CRK	X
		DNMT1	X		X	X		X
		EGFR		X	X		X	X
		EIF4E		X
		EXOC7		X	X
		FASN				X
		FOXO1					X
		GRB2							X
		GSK3B			X
		HMGA1	X	X				X
		HMGB1				X	X	X	X
		IGF1R	X	X			X	X	X
		IKBKB						X
		IL6	X		X
		IRAK1				X	X
		IRS4		X		X
		KRAS			X	X
		MAP2K1							X
		MAPK3							X
		MAPK8				X
		MEF2C	X				X
		MKNK2		X			X		X
		MTOR	X					X
		NRAS	X					X
		PIK3CA			X
		PIK3CB		X
		PIK3CD		X
		PIK3R1					X
		PRKAR1A			X
		RAF1		X
		RB1					X
		RHEB			X
		RPS6KB1						X
		SIRT1	X		X				X
		SOCS1	X		X		X
		SOCS3			X
		SOCS4					X
		SREBF1	X
		STAT1							X
		TP53		X					X
		TSC1				X
	p53 signaling pathway
		AKT1		X
		APAF1			X
		ATM						X
		ATR						X
		BACH1	X	X	X
		BAX							X
		BBC3		X
		BCL2L1	X					X	X
		CASP3	X		X
		CASP9				X
		CCNB2	X
		CCND1			X	X
		CDK1				X
		CDK2			X
		CDK4			X	X			X
		CDK6				X		X	X
		CDKN1A	X
		CDKN2A		X	X				X
		CHEK1				X
		FOXO3	X		X			X
		GADD45A							X
		HMGA1	X	X				X
		IGF1R	X	X				X	X
		MDM2						X
		MDM4	X						X
		MTOR	X					X
		PARP1		X		X
		PMAIP1	X	X		X
		PTEN			X	X
		RCHY1						X
		RRM2			X	X
		SESN2				X			X
		THBS1	X		X
		TNFRSF10B	X	X					X
		TP53		X					X
		TP73							X
		ZMAT3				X
	Apoptosis
		ACTB	X					X
		AKT2					X
		APAF1			X		X		X
		ATM						X
		BACH1	X	X	X
		BAX							X
		BCL2		X			X		X
		BCL2L1	X					X	X
		BIRC3							X
		CASP10							X
		CASP3	X		X				X
		CASP6							X
		CASP7							X
		CASP8					X		X
		CASP9							X
		CCND1	X		X				X
		CDKN1A	X
		CFLAR							X
		CYCS							X
		DNMT1	X		X			X
		EGFR		X	X		X	X
		FADD			X
		FAS					X
		FASLG					X		X
		HMGA1	X	X				X
		IKBKB						X
		IL1B					X
		IRAK1					X
		MTOR	X					X
		MYC	X		X		X		X
		PMAIP1	X	X
		PRKAR1A			X
		RHOB	X				X	X
		TNF		X					X
		TNFRSF10A			X				X
		TNFRSF10B	X	X			X		X
		TNFRSF1A							X
		TP53		X					X
		TRAF2							X
		XIAP		X					X
	EV-miRs differentially expressed in SF vs PL samples and targeting multiple genes in most of the enriched GO biological processes and KEGG pathways were identified. Experimentally validated gene targets associated with each of the 7 selected significantly upregulated EV-miRs are shown
	aTerms indicate enriched pathways
	b Official identifier of genes
	c Official identifier of EV-miRs

## Sheet: Table S7
	Supplementary Table S7. Target genes of EV-miRs significantly down-regulated in SF vs PL samples
	Pathwaya	Gene Targetsb	EV-miRsc
			hsa-let-7a-5p	hsa-let-7e-5p	hsa-let-7g-5p	hsa-mir-16-5p	hsa-mir-17-5p	hsa-mir-20a-5p	hsa-mir-26b-5p	hsa-mir-106b-5
	Chemokine signaling pathway
		AKT3				X	X
		BACH1	X	X				X
		BCL2	X			X	X	X
		CCL1						X
		CCL5						X
		CCND1	X	X		X	X	X
		CCR2
		CCR7	X
		CCR9
		CDKN1A	X	X		X	X
		CHUK				X	X
		COX1	X	X		X	X
		CRK				X	X	X
		CXCL16
		CXCL8	X	X
		E2F2	X					X
		EGFR	X			X	X
		EGR	X
		FPR1	X	X
		GRB2				X	X
		GRK3						X
		IGF1R	X	X		X	X
		IL6	X
		JAK2				X	X
		KRAS	X			X	X
		LYN	X	X
		MAPK1						X
		MYC	X	X		X	X	X
		NFKB1	X			X	X
		RAF1				X	X
		SOCS1	X	X
		SP1	X			X	X
		STAT2	X	X
		STAT3	X	X				X
		TNFAIP3	X	X
		TP53				X	X	X
		VAV2	X			X	X
		XIAP		X
	Toll-like receptor signaling pathway
		APP	X			X	X	X		X
		CASP3	X						X
		CASP8	X						X	X
		CCL5					X	X		X
		CHUK				X
		CXCL8	X
		CXCL9							X
		IFNAR1					X	X		X
		IFNAR2					X	X		X
		IGF1R	X			X			X
		IL12B				X
		IL6	X
		IRAK4					X	X		X
		JUN				X			X
		MAP2K3				X		X
		MAP2K7	X
		MAP3K1	X
		MAP3K7				X
		MAP3K8					X
		MAPK1					X	X		X
		MAPK14					X
		MAPK9					X	X		X
		MYC	X			X	X	X		X
		NFKB1	X			X			X
		PDGFB							X	X
		PIK3R1	X			X
		SP1	X			X
		STAT3	X				X	X		X
		TLR1							X
		TLR2								X
		TLR4							X
		TLR7					X	X		X
		TNF					X
		TNFAIP3	X						X
		TRAF3							X
		VEGFA				X	X	X		X
	T cell receptor signaling pathway
		AHR			X
		AKT1							X
		AKT2			X
		AKT3				X
		BCL2	X			X	X	X
		BCL2L11	X				X	X		X
		CASP3			X
		CBL					X
		CCND2	X			X	X	X	X	X
		CD28					X	X	X	X
		CDC42								X
		CDK6	X			X			X
		CDKN1A	X		X	X	X	X		X
		E2F2	X				X	X		X
		FYN								X
		GRB2				X
		GSK3B				X			X
		HRAS	X
		IGF1R			X	X
		IL6	X
		JUN				X			X
		KRAS	X		X	X
		MAP2K7	X		X
		MAP3K14					X	X		X
		MAP3K8					X
		MAPK1					X	X		X
		MAPK14					X	X
		MAPK9					X	X		X
		MEF2D	X				X	X	X
		MYC	X		X	X	X	X		X
		NFAT5					X	X		X
		NFKB1	X			X			X
		NRAS	X					X
		PAK1	X						X
		PAK2				X
		PDK1							X
		PMAIP1	X				X	X	X	X
		PRDM1	X
		RAF1				X
		SP1	X			X
		STAT3	X				X	X		X
		TNFAIP3	X						X
		VAV1							X
		VAV2				X
	TGF-beta signaling pathway
		ACVR1B	X				X	X		X
		AGO1	X	X	X		X			X
		AHR	X	X	X
		APP	X				X	X		X
		BACH1	X	X	X			X
		BCL2	X				X	X
		BCL2L11	X				X			X
		BMP2					X			X
		BMPR2					X			X
		CCND1	X	X	X		X	X		X
		CCND2	X				X	X		X
		CCND3						X
		CCND4						X
		CCND5						X
		CCND6						X
		CCNG1	X	X
		CD59	X	X	X
		CDK6	X
		CDKN1A	X	X	X		X			X
		CREBBP		X
		DICER1	X
		EGFR	X
		EZH2	X	X
		FAS					X
		HMGA1	X	X	X
		MAPK1					X			X
		MDM2					X
		MYC	X	X	X		X			X
		PARP1	X
		PTEN					X
		SMAD2			X
		SMAD4					X			X
		SMAD5					X			X
		SMAD6					X			X
		SMAD7								X
		SMAD9								X
		SP1	X
		TGFB1					X
		TGFBR1			X
		TGFBR2					X			X
		TGFBR3	X	X	X
		THBS1	X	X	X		X
		TNF					X
		ZFYVE16								X
	Osteoclast differentiation
		AHR			X
		AKT2			X
		BACH1	X	X	X			X
		BCL2	X				X	X
		BCL2L11	X				X	X
		CASP3	X		X
		CCND1	X	X	X		X	X
		CDK6	X
		CDKN1A	X	X			X	X
		COX2	X				X
		CREB1					X	X
		DICER1	X
		EGFR	X
		EPHA4			X
		EZH2	X	X
		GAB2			X
		IGF1R	X	X	X
		JAK1					X	X
		LYN	X	X	X
		MAP2K7	X	X
		MAPK1					X	X
		MAPK14					X
		MAPK9					X	X
		MYC	X	X	X		X	X
		PARP1	X
		PDGFB			X
		PIK3R1	X
		PLCG2	X	X	X
		PRDM1	X
		SOCS1	X	X	X
		SOD2	X	X	X		X	X
		TGFB1					X
		TGFBR1			X			X
		TGFBR2					X	X
		TNF					X
		TNFRSF10B	X	X	X		X	X
		TNFRSF1A		X
		VEGFA					X	X
		XIAP		X			X	X
	Cellular response to hypoxia
		AGO1	X	X			X
		AKT1							X
		BACH1						X
		BCL2	X			X	X	X
		CASP3	X						X
		CASP8	X						X
		CAV1						X
		CCL2							X
		CCND1	X	X		X	X	X	X
		CDKN1A	X	X		X	X	X
		COX1	X	X		X
		COX2	X				X		X
		CREBBP		X
		CXCL8	X	X
		CXCR4							X
		EGFR	X			X
		EGLN2				X
		EGLN3						X
		EZH2	X	X					X
		FGF2				X
		HIF1A					X	X
		HIF1AN		X			X	X
		HMGA1	X	X		X
		KDM6B						X
		ICAM1					X
		IGF1		X					X
		IGF1R	X	X		X			X
		IL6	X
		MDM2					X	X	X
		MEF2D	X	X			X	X	X
		MMP2					X
		MYC	X	X		X	X	X
		PAK1	X						X
		PARP1	X
		PDGFB	X	X			X	X	X
		PRKCD				X			X
		RAF1				X
		SMAD3				X	X
		SMAD4					X	X
		SP1	X			X
		STAT3	X	X			X	X
		THBS1	X	X			X	X
		TP53				X	X	X
		TXNIP						X
		VEGFA				X	X	X
		WNT1	X	X
		XIAP		X			X
	VEGF signaling pathway
		AKT2			X
		AKT3				X
		APP	X			X	X	X		X
		BACH1						X
		BCL2	X			X	X
		CDC45								X
		CCND1	X	X	X	X	X	X		X
		CCND2						X		X
		CDKN1A	X	X	X	X	X	X		X
		EGFR	X			X
		HRAS	X
		IGF1R	X	X	X	X
		IL6	X
		KDR				X
		KRAS	X		X	X
		MAPK1					X	X		X
		MAPK14					X
		MYC	X	X	X	X	X	X		X
		MYC	X	X	X	X	X
		NFAT5					X	X		X
		NRAS	X					X
		PARP1	X
		PIK3CA					X
		PIK3R1	X			X
		PRDM1	X
		PRKCB					X	X		X
		PTGS2				X
		PTK2		X
		RAF1				X
		VEGFA				X	X	X		X
	mTOR signaling pathway
		AHR	X	X	X
		AKT1							X
		AKT2			X
		AKT3				X
		BCAT1	X
		BCL2	X			X	X
		CCND1	X	X	X	X	X		X
		CDK6	X			X			X
		CDKN1A	X	X	X	X	X
		COX1		X
		COX2	X				X		X
		DDIT4							X
		EPHA4	X	X	X		X
		EIF4B				X
		EIF4E				X
		HIF1A					X
		IGF1		X					X
		IGF1R	X	X	X	X			X
		NCOA3		X	X
		MAPK1					X
		MDM4	X	X	X
		MTOR				X
		MYC	X	X	X	X	X
		NCOA3	X				X
		PIK3CA					X
		PIK3CG							X
		PIK3R1	X			X
		PRKAA1				X			X
		RPS6				X
		RPS6KB1				X
		RPS6KB2							X
		TSC2					X
		ULK1				X	X
		VEGFA				X	X
		VEGFD							X
	JAK-STAT signaling pathway
		AHR		X	X
		CASP3	X		X				X
		CBL					X
		CCND1		X	X	X	X		X	X
		CCND2	X			X	X		X	X
		CDKN1A	X	X	X	X	X			X
		CISH							X
		CREBBP		X
		CXCL8		X	X
		E2F1					X			X
		EGFR	X			X
		IFNAR1					X			X
		IFNAR2					X			X
		IGF1R	X	X	X	X			X
		IL6R	X	X	X
		IL7R							X
		IRF9								X
		JAK1					X			X
		JAK2				X
		MYC		X	X	X	X			X
		NRAS	X
		PIM1				X			X
		SOCS1	X	X	X
		SOCS3				X
		SOCS5				X	X			X
		SOCS7		X	X		X			X
		SP1	X			X
		STAT2	X	X	X
		STAT3	X	X			X			X
		STAT6							X
	Wnt signaling pathway
		APC								X
		APP								X
		BACH1	X	X
		BCAT1	X
		BCL2L11	X				X			X
		CCND1	X	X		X	X		X	X
		CCND2	X			X	X		X	X
		CDK6	X			X			X
		CDKN1A	X	X		X	X			X
		CREBBP		X
		CXCL8	X	X
		DVL3							X
		E2F1								X
		EGFR	X			X
		EPHA4								X
		EZH2	X	X					X
		FRAT2							X
		FXD5							X
		FZD6				X
		FZD8
		FZD9	X	X		X	X			X
		GSK3B				X			X
		HMGA1	X	X		X
		IGF1R	X	X		X			X
		JUN							X
		MEF2D							X
		MYC	X	X		X	X			X
		NCOA3	X	X			X			X
		NFAT5					X			X
		PARP1	X
		PLAGL2	X	X			X			X
		PRICKLE1					X
		RRM2								X
		SFRP4							X
		SMAD4					X			X
		STAT3	X	X			X			X
		TCF7L2								X
		TP53								X
		VANGL1							X
		VANGL2							X
		WNT1	X	X
		WNT3A				X
		WNT4				X
		WNT5A				X			X
	Insulin signaling pathway
		AHR	X	X
		ATP2B1							X
		AKT1							X
		BCL2	X			X	X	X
		BCL2L11	X				X	X
		CASP3	X						X
		CCND1	X	X		X	X	X	X
		CCND2	X			X	X	X
		CDK6							X
		CDKN1A	X	X		X	X	X
		COX2	X				X		X
		CRK		X		X	X	X
		DUSP1							X
		E2F1	X				X	X
		EGFR	X			X
		EZH2							X
		FOXA1	X
		GYS1							X
		GRB2				X
		GSK3B				X			X
		HMGA1	X	X		X
		HRAS	X
		IGF1R	X	X		X			X
		IGF2BP1	X	X
		INSR							X
		IRS4		X		X
		KRAS	X			X
		LYN	X	X
		MAPK1					X	X
		MAPK9					X	X
		MKNK2					X	X
		MTOR				X
		NRAS	X					X
		PIK3CA					X
		PIK3CG							X
		PIK3R1	X			X
		PRKAA1							X
		PRKAR1A				X	X	X
		RPS6KB1				X
		SOCS2				X
		SOCS3				X
		SP1	X			X
		WASL	X	X			X	X
	p53 signaling pathway
		AHR	X	X	X
		ARID3A	X	X	X
		BACH1	X	X	X			X
		BCL2	X				X	X
		BCL2L11	X				X	X		X
		CASP3	X		X				X
		CASP8	X						X	X
		CASP9	X						X
		CCNB1						X
		CCNB2	X
		CCND1	X	X	X		X	X	X	X
		CCNG1	X	X
		CDK2							X
		CDK6	X						X
		CDKN1A	X	X	X		X	X		X
		CHEK2							X
		COX2	X				X		X
		CYCS						X		X
		EPHA4	X	X	X		X	X		X
		EZH2	X	X					X
		FAS					X			X
		FPR1	X	X	X				X
		HMGA1	X	X	X
		IGF1R	X	X	X				X
		IGFBP3					X
		MDM2					X	X	X	X
		MDM4			X
		MDM4	X	X
		MEF2D	X	X	X		X	X	X
		MTHFD1	X							X
		MYC	X	X	X		X	X		X
		NRAS	X					X
		PARP1	X	X
		PMAIP1	X	X	X		X	X	X	X
		PPM1D							X
		PTEN					X	X	X	X
		SESN1	X				X	X	X	X
		STAT3								X
		THBS1	X	X	X		X	X
		TNFRSF10B	X	X	X		X	X		X
		TP53					X	X		X
		ZMAT3					X	X		X
	Apoptosis
		AGO1	X	X			X			X
		AHR	X	X	X
		AKT1							X
		AKT2			X
		AKT3				X
		APP	X				X			X
		BACH1	X	X	X
		BCL2	X			X	X
		BCL2L11			X
		BID							X
		CASP3	X		X				X
		CASP7							X	X
		CASP8	X						X	X
		CASP9	X						X
		CCND1			X	X
		CCND2	X			X	X		X	X
		CDK6	X			X			X
		CDKN1A	X	X	X	X	X			X
		CFL2	X				X			X
		CXCL8	X	X	X
		CYCS				X	X			X
		EZH2	X	X					X
		FAS					X			X
		FASLG		X					X
		FOXA1	X
		FPR1			X
		IGF1R	X	X	X	X			X
		IL3							X
		MYC	X	X	X	X	X			X
		PARP1	X
		PDGFB	X	X			X		X	X
		PIK3CG							X
		PIK3R1	X			X
		PRKAR1A				X	X			X
		TNF					X
		TNFAIP3	X	X					X
		TNFRSF10A				X			X	X
		TNFRSF10B	X	X	X		X			X
		TNFRSF1A		X
		TNFSF10							X
		TP53				X	X			X
		XIAP		X			X			X
	EV-miRs differentially expressed in SF vs PL samples and targeting multiple genes in most of the enriched GO biological processes and KEGG pathways were identified. Experimentally validated gene targets associated with each of the 8 selected significantly downregulated EV-miRs are shown
	aTerms indicate enriched pathways
	b Official identifier of genes
	c Official identifier of EV-miRs

## Sheet: Table S8
	Supplementary Table S8. Differentially expressed EV-miRs in PL samples from OJIA patients compared to PL from control children
	EV-miRs	Adjusted p valuea	FCb
	miR-376c-3p	0.0017798	17.2902
	miR-340-5p	0.0017798	16.1039
	miR-411-5p	0.0017798	10.8713
	miR-487b-3p	0.00237743	10.6531
	miR-98-5p	0.00278737	10.6384
	miR-143-3p	0.00383464	9.61844
	miR-370-3p	0.00439109	9.58795
	miR-410-3p	0.00261793	9.54989
	miR-376a-3p	0.0017798	9.50606
	let-7f-5p	0.00571367	9.07862
	miR-199a-3p	0.00315092	8.57749
	miR-335-5p	0.00383464	8.19961
	miR-494-3p	0.00430912	8.13616
	miR-433-3p	0.017707	7.88913
	miR-127-3p	0.00930359	7.81058
	miR-382-5p	0.0182979	7.74276
	miR-18b-5p	0.00930359	7.65465
	miR-744-5p	0.00397077	7.55368
	miR-15a-5p	0.00473788	7.36598
	miR-26a-5p	0.0017798	7.1215
	miR-454-3p	0.0017798	6.93637
	miR-598-3p	0.00315092	6.81343
	miR-590-5p	0.00151371	6.73735
	miR-28-5p	0.00303647	6.71287
	miR-133a-3p	0.00346317	6.65799
	miR-485-3p	0.00382703	6.63194
	miR-27a-3p	0.00487205	6.45226
	miR-374-5p	0.0017798	6.40547
	miR-539-5p	0.0129098	6.39805
	let-7g-5p	0.00278737	6.33263
	miR-339-5p	0.00487205	6.24707
	miR-224-5p	0.00347043	6.23156
	miR-26b-5p	0.0017798	6.06362
	miR-24-3p	0.00346317	5.82822
	miR-148b-3p	0.00346317	5.82359
	miR-652-3p	0.00278737	5.68656
	miR-103-3p	0.00383464	5.62871
	miR-199a-5p	0.00439109	5.62397
	miR-9-5p	0.00383464	5.35622
	miR-345-5p	0.0017798	5.35516
	miR-22-3p	0.0157926	5.28631
	miR-339-3p	0.00743934	5.19823
	miR-221-3p	0.00930359	5.17768
	miR-130a-3p	0.0127885	5.12768
	miR-15b-5p	0.00346317	5.05533
	miR-148a-3p	0.00315092	5.03566
	miR-146a-5p	0.00487022	4.98228
	miR-145-5p	0.00545706	4.94872
	miR-191-5p	0.00342361	4.93587
	miR-337-5p	0.0130306	4.9033
	miR-3245p	0.0167705	4.8844
	miR-126-3p	0.0017798	4.76444
	miR-301-3p	0.0227892	4.75001
	miR-152-3p	0.00383464	4.73152
	miR-361-5p	0.0231404	4.65237
	miR-139-3p	0.00396662	4.39657
	let-7e-5p	0.00396662	4.31409
	miR-27b-3p	0.0499596	4.27946
	miR-18a-5p	0.00565928	4.22457
	let-7d-5p	0.00617922	4.1983
	miR-628-5p	0.0130306	4.11857
	miR-21-5p	0.0129098	4.08102
	miR-331-3p	0.00383464	4.07961
	miR-181a-5p	0.00342361	4.05951
	miR-186-5p	0.0017798	4.04652
	miR-200c-3p	0.00991068	4.02652
	miR-362-5p	0.00616679	4.0197
	miR-139-5p	0.00227125	3.89482
	miR-29c-3p	0.00383464	3.85988
	miR-328-3p	0.0126739	3.83953
	miR-19a-3p	0.00261793	3.83322
	miR-106b-5p	0.0017798	3.7962
	miR-128a-3p	0.0318072	3.72355
	miR-30c-5p	0.00346317	3.70232
	let-7a-5p	0.0164462	3.6277
	miR-671-3p	0.0073797	3.60662
	miR-101-3p	0.00395148	3.36576
	miR-324-3p	0.00439109	3.3608
	miR-142-3p	0.00397077	3.28565
	miR-20a-5p	0.00346317	3.23257
	miR-130b-3p	0.0321657	3.22669
	miR-29a-3p	0.00383464	3.21469
	miR-125a-5p	0.0426671	3.17346
	miR-425-5p	0.00383464	3.15919
	miR-210-3p	0.0321657	3.10681
	miR-532-3p	0.00278737	3.08374
	miR-106a-5p	0.00396662	3.03286
	miR-30b-5p	0.0108248	3.00722
	miR-197-3p	0.0127885	2.93667
	miR-17-5p	0.00487205	2.92423
	miR-222-3p	0.00616679	2.86653
	miR-28-3p	0.0126739	2.84008
	miR-574-3p	0.0123912	2.82486
	miR-185-5p	0.00366698	2.81802
	miR-99a-5p	0.00870527	2.80001
	miR-142-5p	0.0267239	2.61953
	miR-579-3p	0.0198562	2.60907
	miR-484	0.00565928	2.60798
	miR-99b-5p	0.0225895	2.51391
	miR-146b-5p	0.0147203	2.48015
	miR-296-5p	0.0469282	2.41233
	let-7c-5p	0.0323319	2.40602
	miR-363-3p	0.0499596	2.39359
	miR-20b-5p	0.0321657	2.31126
	miR-19b-3p	0.0129098	2.29351
	miR-132-3p	0.0279106	2.0814
	miR-193b-3p	0.0323319	0.437523
	miR-483-5p	0.0341416	0.436803
	miR-150-5p	0.00473788	0.415683
	miR-122-5p	0.0215771	0.236285
	The expression profile of EV-miRs derived from 8 OJIA PL and 8 CTR PL collected in EDTA tubes was assessed by TaqMan Array Human MicroRNA A Cards run on the ViiA7 Real Time PCR System. EV-miR profiles were analyzed by PIPE-T, and comparative analysis of expression differences between the two sample groups was conducted. EV-miRs differentially expressed in OJIA PL relative to CTR PL samples are sh…
	aP value adjusted for multiple hypothesis testing (Benjamini Hochberg method). P values lower than 0.05 are considered significant.
	bFold change value calculated as 2−ddCt. FC values greater than 2 and lower than 0.5 are reported

## Sheet: Table S9
	Supplementary Table S9. AUC values of consensually overexpressed EV-miRs in SF and PL from OJIA patients compared to CTR-PL
	EV-miRs	AUC (OJIA-SF vs CTR-PL)	AUC (OJIA-PL vs CTR-PL)
	let-7c-5p	0.97	0.84
	miR-21-5p	0.94	0.88
	miR-24-3p	0.97	0.95
	miR-29a-3p	0.98	1.00
	miR-99a-5p	1.00	0.92
	miR-132-3p	0.94	0.83
	miR-146a-5p	0.81	0.94
	miR-146b-5p	0.98	0.86
	miR-186-5p	0.91	0.97
	miR-210-3p	0.95	0.84
	miR-222-3p	0.97	0.92
	miR-345-5p	0.81	1.00
	miR-362-5p	0.98	0.94
	miR-532-3p	0.91	0.95
	miR-574-3p	0.97	0.89
	miR-590-5p	0.97	1.00
	The ROC curves of EV-miRs consensually up-regulated in OJIA-SF and OJIA-PL respect to CTR-PL were generated, and AUC values of each EV-miR were computed by the easyROC tool. AUC values are shown for each group of comparison.
